# Supplementary material for: Streamlining Skin Regeneration: A Ready-To-Use Silk Bilayer Wound Dressing
Source: Gels. 2024 Jun 30;10(7):439. doi: 10.3390/gels10070439 (PMC11276312; doi:10.3390/gels10070439)
Supplement: Supplementary file 1 [file gels-10-00439-s001.zip]

Archive with 1 entries (1 files):
- gels-3027846-supplementary.pdf
